# Supplementary material for: The Management of Irrigation and Potassium Fertilization to Mitigate the Effect of Light Frosts on the Phenolic and Volatile Compounds in Virgin Olive Oils
Source: Antioxidants (Basel). 2024 May 1;13(5):559. doi: 10.3390/antiox13050559 (PMC11117877; doi:10.3390/antiox13050559)
Supplement: Supplementary file 1 [file antioxidants-13-00559-s001.zip]

Archive with 1 entries (1 files):
- antioxidants-2909169-supplementary.pdf
